# Supplementary material for: Assessment of Bisphenol A (BPA) Exposure in Dairy Cows Using Hair Samples Analysis
Source: Animals (Basel). 2025 Mar 25;15(7):939. doi: 10.3390/ani15070939 (PMC11988172; doi:10.3390/ani15070939)
Supplement: Supplementary file 1 [file animals-15-00939-s001.zip]

Archive with 1 entries (1 files):
- animals-3477307-supplementary.pdf
